# Supplementary material for: Rhizospheric soil chemical properties and microbial response to a gradient of Chromolaena odorata(L) invasion in the Mount Cameroon Region
Source: PLoS One. 2024 Nov 27;19(11):e0312199. doi: 10.1371/journal.pone.0312199 (PMC11602113; doi:10.1371/journal.pone.0312199)
Supplement: S1 Data — (XLSX) [file pone.0312199.s001.xlsx]

## Sheet: Soil_Chemical_properies
Invasion_Degree	Replicates	Phosphorus (mg/kg)	Potassium (mg/kg)	Calcium (mg/kg)	Magnesium (mg/kg)	Iron (mg/kg)	Manganese (mg/kg)	Organic carbon %	Organic Nitrogen (%)	Nitrogen (mg/kg)	Organic Matter %	Moisture Content %
Uninvaded	1	68.6	2641.49	456	2.43	3573.97	0.179	3.07	0.19	1945	4.91	54.56
	2	70.86	2889.6	254	52.06	3245.39	0.238	3.33	0.17	2135	4.3	66.9
	3	72.97	2889.6	256	52.43	5145.04	0.26	3.17	0.2	2245	5.11	56.69
	4	76.92	2691.83	268	64.77	3942.67	0.238	4.44	0.19	2125	6.59	66.78
	5	67.5	2782.35	275	63.43	3574.75	0.179	3.17	0.19	2029.34	4.58	53.46
	6	56.84	2856.46	278.02	63.54	3248.23	0.229	2.92	0.17	2320	5.96	67.07
	7	54.95	2839.6	234.01	52.23	3150.72	0.257	3.66	0.22	2430	7.87	59.6
	8	63.9	3082.69	270.96	77.76	3944.81	0.237	3.13	0.17	2119.02	7.26	68.3
Low Degree (≤25%)	1	65.71	3589.6	232	138.88	2535.23	0.233	3.9	0.2	1835	7.14	72.66
	2	61.97	3667.89	212	128.79	2353.03	0.249	4.87	0.15	1670	8.05	84.94
	3	58.37	3889.6	272	113.84	2437.72	0.233	4.67	0.18	1560	7.49	60.52
	4	61.72	3755.87	230	109.35	2173.67	0.249	5.37	0.15	1755	9.11	54.22
	5	65.7	3490.46	217	142.88	3535.24	0.224	4.7	0.2	1720	7	75.6
	6	84.5	3691.75	196	135.27	3357.99	0.242	4.65	0.16	1544.1	7.51	86.4
	7	54.35	3430.45	214.01	121.34	2440.56	0.228	5.07	0.19	1579	9.63	66.02
	8	78.72	3506.73	202.96	112.35	2175.79	0.235	5.26	0.15	1598.02	9.84	57.02
Medium Degree (50%)	1	79.54	2779.24	236	11.66	2956.63	0.238	4.33	0.22	2240	5.3	74.57
	2	102.79	3301.64	246	111.78	3050.09	0.243	4.6	0.21	2560	7.1	52.34
	3	103.54	3485.44	240.8	100.66	2761.79	0.233	3.8	0.3	2775	8.72	64.98
	4	100.64	3585.44	226	107.2	3008.09	0.293	4.13	0.27	2665	8.68	78.52
	5	118.52	3849.1	225	97.16	2956.35	0.229	3.32	0.22	2624.34	7.96	73.64
	6	129.77	3862.5	199.01	116.76	3152.22	0.241	5.53	0.31	2699.01	6.76	51.99
	7	109.52	3227.3	197.8	106.16	3064.53	0.229	5.61	0.26	2668.01	8.29	62.05
	8	115.4	3206.3	225.96	100.7	3211.93	0.279	3.83	0.2	2472	7.35	78.99
High Degree (≥75%)	1	56.13	2877.57	258	111.78	1635.31	0.249	4.83	0.26	3075	7.75	72.37
	2	76.93	2611.2	240	85.52	1667.2	0.237	6	0.33	2990	8.34	51.03
	3	88.46	2858.05	246	92.06	1635.27	0.254	5.93	0.33	3025	9.95	67.9
	4	79.56	2889.6	246	104.86	1897.92	0.249	5.13	0.2	2990	9.57	59
	5	62.11	2718.43	245.67	101.76	1738.16	0.246	4.32	0.28	2859.45	8.82	74.98
	6	59.91	2689.06	265.01	114	1659.3	0.237	5.99	0.32	3271	10	53.78
	7	84.44	2578.91	265.96	108.23	1638.11	0.239	5.74	0.24	3024.02	9.62	68.03
	8	66.56	2553.4	272.96	82.36	1500.04	0.234	5.63	0.29	3015	9.44	60.66

## Sheet: Soil pH
Invasion_Degree	Replicates	pH
Uninvaded	1	5.4
	2	6
	3	5.7
	4	5.5
Low Degree (≤25%)	1	5.3
	2	6.1
	3	5.1
	4	6.5
Medium Degree (50%)	1	5.3
	2	5.8
	3	5.3
	4	6.3
High Degree (≥75%)	1	4.6
	2	5.5
	3	5.3
	4	6.1

## Sheet: Bacteria_count & Fungi_Load
Invasion_Degree	Replicates	Bacteria counts CFU/g	Fungal Load CFU/g
Uninvaded	1	460000	1000
	2	470000	1300
	3	330000	900
Low Degree (≤25%)	1	500000	3000
	2	465000	4000
	3	545000	3500
Medium Degree (50%)	1	490000	1000
	2	470000	1200
	3	492000	1600
High Degree (≥75%)	1	670000	30000
	2	681000	28000
	3	665000	32000

## Sheet: AMF_Colonization
Invasion_Degree	Replicates	AMF root colonization
Uninvaded	1	50
	2	40
	3	40
Low Degree (≤25%)	1	40
	2	50
	3	60
Medium Degree (50%)	1	20
	2	30
	3	20
High Degree (≥75%)	1	30
	2	50
	3	40

## Sheet: Acid_Phosphatase_Activity
Invasion_Degree	Replicates	Acid phosphatase activity
Uninvaded	1	0.91
	2	0.89
	3	0.89
Low Degree (≤25%)	1	0.8
	2	0.8
	3	0.83
Medium Degree (50%)	1	0.66
	2	0.71
	3	0.69
High Degree (≥75%)	1	0.86
	2	0.89
	3	0.89

## Sheet: Allelochemicals
Invasion_Degree	Replicates	Saponins (mg/g)	Flavonoid (mg Quercetin/g )	Tannins (mg tannic acid /gram)	Total Phenolic Content (mgGAE/g Extract)
Uninvaded	1	31.982	58.3333	32.6577	178.115
	2	31.982	55.6306	32.6577	171.326
	3	31.982	52.9279	32.6577	164.537
Low Degree (≤25%)	1	24.5495	47.7477	28.6036	74.2812
	2	24.5495	47.7477	28.6757	77.476
	3	24.5495	47.7477	28.7477	80.6709
Medium Degree (50%)	1	12.8378	32.4324	20.7207	185.304
	2	11.7117	32.4324	22.973	183.706
	3	10.5856	32.4324	25.2252	182.109
High Degree (≥75%)	1	9.00901	0.0003	19.8198	162.141
	2	7.88288	0.00027	20.1577	166.134
	3	6.75676	0.00026	20.4955	170.128
